# Supplementary material for: Effects of Pulsed Electromagnetic Field Treatment on Skeletal Muscle Tissue Recovery in a Rat Model of Collagenase-Induced Tendinopathy: Results from a Proteome Analysis
Source: Int J Mol Sci. 2024 Aug 14;25(16):8852. doi: 10.3390/ijms25168852 (PMC11354614; doi:10.3390/ijms25168852)
Supplement: Supplementary file 1 [file ijms-25-08852-s001.zip]

Archive with 2 entries (2 files):
- Figure S1 S2.pptx
- Supplementary Tables aggiornate.xlsx
