# Supplementary material for: Effects of Pulsed Electromagnetic Field Treatment on Skeletal Muscle Tissue Recovery in a Rat Model of Collagenase-Induced Tendinopathy: Results from a Proteome Analysis
Source: Int J Mol Sci. 2024 Aug 14;25(16):8852. doi: 10.3390/ijms25168852 (PMC11354614; doi:10.3390/ijms25168852)
Supplement: Supplementary file 1 [file ijms-25-08852-s001.zip › Supplementary Tables aggiornate.xlsx]

## Sheet: Table S1
Supplementary Table S1
Accession number	Protein names	Gene names	log2 fold change COL21/PBS21	% fold change COL21/PBS21	log2 fold change COL+PEMF21/COL21	% fold change COL+PEMF21/COL21
G3V6E1		Myh2	0.918743	-8.1257	2.85905	185.905
G3V8B0	Myosin-7	Myh7	1.04502	4.5022	1.83346	83.3457
P16409	Myosin light chain 3	Myl3	1.40516	40.5159	1.63887	63.8868
P02625	Parvalbumin alpha	Pvalb	0.421616	-57.8384	1.24724	24.7235
A0A0G2K5E8	Collagen alpha-2(I) chain	Col1a2	2.69304	169.304	1.47853	47.8533
D3ZA38		Mybpc2	1.18507	18.5065	0.56188	-43.812
D3ZHA7		Myl6b	1.40968	40.9679	1.49168	49.1675
Q6P792	Four and a half LIM domains protein 1	Fhl1	2.23127	123.127	1.52425	52.425
P02454	Collagen alpha-1(I) chain	Col1a1	2.33378	133.378	1.16772	16.7725
A0A140TAF0	Tropomyosin alpha-3 chain	Tpm3	1.51341	51.3407	1.20656	20.656
A0A0G2K484	Myosin-4	Myh4	1.4998	49.9796	0.428223	-57.1777
P19234	NADH dehydrogenase [ubiquinone] flavoprotein 2, mitochondrial	Ndufv2	0.614648	-38.5352	1.31473	31.473
F1LMC6	Troponin I, slow skeletal muscle	Tnni1	1.447	44.7002	1.85944	85.9438
P14141	Carbonic anhydrase 3	Ca3	0.689951	-31.0049	1.56064	56.0635
A0A096MKD4		Ldb3	1.34639	34.6393	1.05582	5.5822
P23928	Alpha-crystallin B chain	Cryab	0.950198	-4.9802	1.75131	75.1309
Q9QZ76	Myoglobin	Mb	0.365	-63.5	1.73736	73.7364
P05065	Fructose-bisphosphate aldolase A	Aldoa	1.51421	51.4211	0.756703	-24.3297
P04692	Tropomyosin alpha-1 chain	Tpm1	1.61746	61.7464	0.446315	-55.3685
P08733	Myosin regulatory light chain 2, ventricular/cardiac muscle isoform	Myl2	1.33259	33.259	1.27068	27.0679
D3ZCV0		Actn2	1.36279	36.2793	1.53372	53.3718
Q561S0	NADH dehydrogenase [ubiquinone] 1 alpha subcomplex subunit 10, mitochondrial	Ndufa10	0.241306	-75.8694	1.46859	46.8592
P68136	Actin, alpha skeletal muscle	Acta1	1.75796	75.7957	0.978267	-2.17331
Q64578	Sarcoplasmic/endoplasmic reticulum calcium ATPase 1	Atp2a1	1.88391	88.3914	0.712025	-28.7975
A0A0G2JSP8	Creatine kinase M-type	Ckm	1.45717	45.7167	0.7769	-22.31
P09605	Creatine kinase S-type, mitochondrial	Ckmt2	1.08797	8.79659	1.76602	76.6018
G3V8V3	Alpha-1,4 glucan phosphorylase	Pygm	1.19039	19.0389	0.658079	-34.1921
P15429	Beta-enolase	Eno3	0.943133	-5.68669	0.692411	-30.7589
D4AAC3	SH3 domain-binding glutamic acid-rich-like protein	LOC102553613	0.901688	-9.83121	0.708906	-29.1094
G3V7K1		Myom2	1.17376	17.3757	0.650641	-34.9359
Q6P725	Desmin	Des	1.30095	30.0951	1.34935	34.9352
P19633	Calsequestrin-1	Casq1	1.02633	2.63338	0.514806	-48.5194
A0A0H2UHR7	Filamin-C	Flnc	1.15848	15.848	1.33074	33.0744
Q06647	ATP synthase subunit O, mitochondrial	Atp5o	0.848704	-15.1296	1.23625	23.6247
P62804	Histone H4	Hist1h4b	0.430166	-56.9834	1.26313	26.3127
Q68FY0	Cytochrome b-c1 complex subunit 1, mitochondrial	Uqcrc1	1.31978	31.9782	1.20882	20.882
A0JPQ4	Tripartite motif-containing protein 72	Trim72	0.434823	-56.5177	1.09883	9.88288
F1LMY4	Ryanodine receptor 1	Ryr1	0.680123	-31.9877	0.507624	-49.2376
A0A0G2KAQ5		Myoz2	0.861069	-13.8931	1.95839	95.8388
Q499Q4	Phosphoglucomutase-1	Pgm1	1.58246	58.2457	0.720365	-27.9635
Q6P6V0	Glucose-6-phosphate isomerase	Gpi	0.865617	-13.4383	0.695088	-30.4912
G3V8C3	Vimentin	Vim	0.3393	-66.07	0.906074	-9.39265
B2RZD6		Ndufa4	1.51579	51.5787	1.36863	36.8631
P04466	Myosin regulatory light chain 2, skeletal muscle isoform	Mylpf	1.56356	56.3559	0.580379	-41.9621
P39069	Adenylate kinase isoenzyme 1	Ak1	0.914803	-8.51968	0.787781	-21.2219
F1LRV9		Myh1	1.54467	54.4671	0.792729	-20.7271
D3ZTC5		Myot	1.32225	32.2255	1.73604	73.604
P16290	Phosphoglycerate mutase 2	Pgam2	1.6397	63.9702	0.622739	-37.7261
Q6P9Y4	ADP/ATP translocase 1	Slc25a4	1.20197	20.1969	1.15279	15.2793
Q8R4I6		Actn3	1.34618	34.6176	0.57821	-42.179
D3ZM27		Ankrd2	0.300249	-69.9751	1.83265	83.2653
M0R4L7	Histone H2B	Hist1h2bl	0.514283	-48.5717	1.43677	43.6774
P48500	Triosephosphate isomerase	Tpi1	1.33555	33.5549	0.775572	-22.4428
Q7TNB2-3	Troponin T, slow skeletal muscle	Tnnt1	0.840741	-15.9259	1.65134	65.1336
P11980	Pyruvate kinase PKM	Pkm	1.23748	23.7476	0.679227	-32.0773
P10759	AMP deaminase 1	Ampd1	1.83655	83.6552	0.656621	-34.3379
P56574	Isocitrate dehydrogenase [NADP], mitochondrial	Idh2	0.706209	-29.3791	1.76969	76.9694
D4ACV3	Histone H2A	Hist2h2ac	0.491183	-50.8817	1.26857	26.8567
P04636	Malate dehydrogenase, mitochondrial	Mdh2	0.743463	-25.6537	1.15008	15.0079
P97541	Heat shock protein beta-6	Hspb6	1.01483	1.48267	1.57287	57.2871
Q5XIF6	Tubulin alpha-4A chain	Tuba4a	0.796843	-20.3157	1.15733	15.733
A0A0G2K7Q0	Myosin-binding protein C, slow-type	Mybpc1	1.42952	42.9523	1.20316	20.3164
G3V6D3	ATP synthase subunit beta	Atp5b	0.771391	-22.8609	1.37459	37.4589
P07483	Fatty acid-binding protein, heart	Fabp3	1.08877	8.87706	1.55057	55.0571
Q5RKJ9		Rab10	0.49384	-50.616	1.15081	15.081
D4A5L9	Cytochrome c, somatic	LOC679794	0.794636	-20.5364	1.01433	1.43344
P00507	Aspartate aminotransferase, mitochondrial	Got2	1.29125	29.1248	1.22609	22.6092
Q9ER30	Kelch-like protein 41	Klhl41	1.01673	1.67277	1.42277	42.2768
Q3T1J1	Eukaryotic translation initiation factor 5A-1	Eif5a	0.623877	-37.6123	0.962817	-3.71831
Q52KS1	ATP-dependent 6-phosphofructokinase	Pfkm	1.14079	14.079	0.703587	-29.6413
A2RRU1	Glycogen [starch] synthase, muscle	Gys1	0.499665	-50.0335	1.11729	11.7287
P02600	Myosin light chain 1/3, skeletal muscle isoform	Myl1	1.68533	68.5333	0.5544	-44.56
D3ZG43		Ndufs3	0.705948	-29.4052	1.35554	35.5539
Q304F3		Tnnc2	1.71912	71.9116	0.680217	-31.9783
P01946	Hemoglobin subunit alpha-1/2	Hba1	1.12847	12.8469	1.44663	44.6634
M0R629	Adenylosuccinate synthetase isozyme 1	Adssl1	1.05699	5.69936	0.856228	-14.3772
P04642	L-lactate dehydrogenase A chain	Ldha	0.929247	-7.07534	0.702433	-29.7567
A0A0G2K1V4	Myosin heavy chain 4	Myh1	0.634474	-36.5526	3.33449	233.449
D3ZVB7		Ogn	0.163093	-83.6907	1.34565	34.5647
Q63704	Carnitine O-palmitoyltransferase 1, muscle isoform	Cpt1b	0.51883	-48.117	1.1235	12.35
D3ZFQ8		Cyc1	0.323014	-67.6986	1.35554	35.5539
G3V6H5	Mitochondrial 2-oxoglutarate/malate carrier protein	Slc25a11	0.565644	-43.4356	1.39968	39.9683
D4A0T0		Ndufb10	0.852064	-14.7936	0.952946	-4.70538
P02091	Hemoglobin subunit beta-1	Hbb	0.885481	-11.4519	1.30505	30.5045
M0R5J4	Alpha-enolase	Eno1	1.24037	24.0367	0.83977	-16.023
D4A7U8		Myoz1	1.05597	5.59684	0.730911	-26.9089
P61983	14-3-3 protein gamma	Ywhag	1.82999	82.9987	0.853285	-14.6715
P11507-2	Sarcoplasmic/endoplasmic reticulum calcium ATPase 2	Atp2a2	0.845338	-15.4662	1.7783	77.8302
P42123	L-lactate dehydrogenase B chain	Ldhb	0.744994	-25.5006	2.26912	126.912
P29419	ATP synthase subunit e, mitochondrial	Atp5i	0.627549	-37.2451	1.0967	9.66983
D4A1G1	Acylphosphatase	Acyp2	1.50438	50.4378	0.967075	-3.29248
Q5BK63	NADH dehydrogenase [ubiquinone] 1 alpha subcomplex subunit 9, mitochondrial	Ndufa9	0.70172	-29.828	1.5415	54.1498
D4ADS4		Mgst3	1.3747	37.47	1.55287	55.2866
Q5BJZ3		Nnt	0.425324	-57.4676	2.10152	110.152
Q64428	Trifunctional enzyme subunit alpha, mitochondrial	Hadha	0.629931	-37.0069	1.23819	23.8191
D3Z874			1.80154	80.1543
Q9Z1Z9	PDZ and LIM domain protein 7	Pdlim7	0.995229	-0.47713	0.60794	-39.206
Q6PCU0	ATP synthase subunit gamma	Atp5c1	1.36579	36.5788	1.09672	9.67236
A0A0G2JY31	Alpha-1-antiproteinase	Serpina1	0.634606	-36.5394	0.860551	-13.9449
P21913	Succinate dehydrogenase [ubiquinone] iron-sulfur subunit, mitochondrial	Sdhb	0.709537	-29.0463	1.19243	19.2426
P04797	Glyceraldehyde-3-phosphate dehydrogenase	Gapdh	1.2377	23.7704	0.820912	-17.9088
F1M944	Calsequestrin	Casq2	0.469685	-53.0315	1.60377	60.3769
D4A228		Myom3	0.494291	-50.5709	1.83439	83.4389
B4F789		Apobec2	0.785527	-21.4473	1.30182	30.1823
D3ZD09		Cox6b1	1.28967	28.9668	1.21487	21.4868
P19804	Nucleoside diphosphate kinase B	Nme2	1.59752	59.7519	0.948882	-5.11184
Q6IMZ3	Annexin	Anxa6	0.862243	-13.7757	1.22947	22.9467
F1LWG8		Srl	1.13325	13.325	0.828362	-17.1638
Q5M9H2	Very long-chain specific acyl-CoA dehydrogenase, mitochondrial	Acadvl	0.782502	-21.7498	1.57906	57.9061
A0A0G2JSS8	Peroxiredoxin-5, mitochondrial	Prdx5	0.655984	-34.4016	1.2645	26.45
Q4PP99		Tnnc1	0.854745	-14.5255	1.74094	74.094
P16617	Phosphoglycerate kinase 1	Pgk1	1.1469	14.6895	0.77355	-22.645
Q9ER34	Aconitate hydratase, mitochondrial	Aco2	1.07973	7.97271	1.1191	11.9096
A0A0G2JVQ1	Creatine kinase S-type, mitochondrial	Ckmt2	0.419943	-58.0057	1.39281	39.2811
Q5XI78	2-oxoglutarate dehydrogenase, mitochondrial	Ogdh	0.585767	-41.4233	1.53538	53.5385
D4AEH9		Agl	1.21951	21.9509	0.684616	-31.5384
Q66HF1	NADH-ubiquinone oxidoreductase 75 kDa subunit, mitochondrial	Ndufs1	0.924065	-7.59347	1.46605	46.6049
A0A096MK15		Neb	0.914148	-8.58518	0.92006	-7.99399
P0DMW1	Heat shock 70 kDa protein 1B	Hspa1a	0.845074	-15.4926	1.96292	96.2918
Q6PDU7	ATP synthase subunit g, mitochondrial	Atp5l	0.466764	-53.3236	1.43028	43.0282
Q6S399	Plectin	Plec	0.745855	-25.4145	1.05548	5.54806
F1LX07		Slc25a12	0.608052	-39.1948	1.15583	15.5833
D3ZUL3		Col6a1	1.28863	28.8626	0.892444	-10.7556
A0A0H2UHY9	Troponin T, fast skeletal muscle	Tnnt3	1.15744	15.7437	0.609332	-39.0668
P56571	ES1 protein homolog, mitochondrial		0.555323	-44.4677	0.99032	-0.968001
P10888	Cytochrome c oxidase subunit 4 isoform 1, mitochondrial	Cox4i1	1.5174	51.7398	1.02035	2.03518
P17764	Acetyl-CoA acetyltransferase, mitochondrial	Acat1	0.469165	-53.0835	1.41516	41.5161
G3V6D8	Myosin-3	Myh3	0.986369	-1.36306	0.505693	-49.4307
A0A0G2K8Q8	Complex III subunit 9	Uqcr10			1.68818	68.8178									P51886;CON__Q05443	P51886	Lumican	Lum	x	1.37129	37.129
P07632	Superoxide dismutase [Cu-Zn]	Sod1	0.752276	-24.7724	1.0612	6.12025									A0A0G2K3K2;P63259;P60711	A0A0G2K3K2;P63259;P60711	Actin, cytoplasmic 2;Actin, cytoplasmic 2, N-terminally processed;Actin, cytoplasmic 1;Actin, cytoplasmic 1, N-terminally processed	Actg1;Actb	x	0.756144	-24.3856
Q9Z2L0	Voltage-dependent anion-selective channel protein 1	Vdac1	1.17172	17.1724	1.08696	8.69609
A0A0G2JSM3	PDZ and LIM domain protein 3	Pdlim3	1.7258	72.5802	0.987304	-1.26957
P31044	Phosphatidylethanolamine-binding protein 1	Pebp1	1.59254	59.2544	1.11376	11.3756
A0A0G2QC06	Serotransferrin	Tf	1.18783	18.7834	1.08714	8.71367
D4A8Y1	Titin	Ttn	1.12566	12.5657	0.803907	-19.6093
G3V913	Heat shock protein beta-1	Hspb1	1.24108	24.1083	1.20818	20.8178
P14604	Enoyl-CoA hydratase, mitochondrial	Echs1	1.28392	28.3915	1.46954	46.9542
P13221	Aspartate aminotransferase, cytoplasmic	Got1	0.940196	-5.98041	1.36733	36.7335
Q5RK08		Gbas			1.3357	33.5704
A0A0G2KAM3	Pyruvate dehydrogenase E1 component subunit beta, mitochondrial	Pdhb	0.954312	-4.56877	1.25841	25.8408
G3V7C6	Tubulin beta-4B chain	Tubb4b	0.788564	-21.1436	1.04295	4.29476
P62632	Elongation factor 1-alpha 2	Eef1a2	0.704937	-29.5063	1.13247	13.2465
D4A5G8	Pyruvate dehydrogenase E1 component subunit alpha	Pdha1l1	0.684363	-31.5637	1.24943	24.9427
Q641Y2	NADH dehydrogenase [ubiquinone] iron-sulfur protein 2, mitochondrial	Ndufs2	0.834702	-16.5298	1.50205	50.2051
A0A0G2JXR0			1.52986	52.986	0.63443	-36.557
P19511	ATP synthase F(0) complex subunit B1, mitochondrial	Atp5f1	1.46808	46.8083	1.15458	15.4579
P31399	ATP synthase subunit d, mitochondrial	Atp5h	1.68269	68.2687	1.02498	2.4983
G3V936	Citrate synthase	Cs	0.562698	-43.7302	1.14261	14.261
P30904	Macrophage migration inhibitory factor	Mif	0.827539	-17.2461	1.38835	38.8346
Q68FU3	Electron transfer flavoprotein subunit beta	Etfb	0.564221	-43.5779	1.76463	76.4631
F8WG17	Troponin I, fast skeletal muscle	Tnni2	0.960195	-3.98046	0.657016	-34.2984
F1LU69	Ubiquitin-60S ribosomal protein L40	Rps27l3	1.3182	31.8198	1.13092	13.0922
O35077	Glycerol-3-phosphate dehydrogenase [NAD(+)], cytoplasmic	Gpd1	1.0144	1.44047	0.63509	-36.491
A0A0G2K9N9	Calcium-transporting ATPase	Atp2a3	0.41161	-58.839
P13803	Electron transfer flavoprotein subunit alpha, mitochondrial	Etfa	0.18385	-81.615	2.86725	186.725
D3ZS58	NADH dehydrogenase [ubiquinone] 1 alpha subcomplex subunit 2	Ndufa2			1.37664	37.6639
A0A0G2K9Z7					1.46615	46.6151
Q4V8H8	EH domain-containing protein 2	Ehd2	0.56552	-43.448	1.33391	33.3915
M0RAM5	Glutathione peroxidase 1	Gpx1	0.422532	-57.7468	1.75895	75.8953
A0A0H2UHR2			0.56569	-43.431
G3V7U0	Cysteine and glycine-rich protein 3	Csrp3			1.69807	69.8075
P07895	Superoxide dismutase [Mn], mitochondrial	Sod2	0.982639	-1.7361	1.55082	55.0822
Q5HZA7	Myc box-dependent-interacting protein 1	Bin1	0.895935	-10.4065	0.729274	-27.0726
P02770	Serum albumin	Alb	0.869104	-13.0896	1.00442	0.442279
D4A4S3	Heat shock cognate 71 kDa protein	Hspa8	1.36172	36.1723	0.988514	-1.1486
P80254	D-dopachrome decarboxylase	Ddt	1.09076	9.07597	1.35576	35.5758
A0A096MK54		Synm			0.776846	-22.3154
P15650	Long-chain specific acyl-CoA dehydrogenase, mitochondrial	Acadl	0.915036	-8.49643	1.59243	59.2434
O35244	Peroxiredoxin-6	Prdx6	0.311607	-68.8393	2.23519	123.519
Q68FR9	Elongation factor 1-delta	Eef1d	0.365637	-63.4363
Q920Q1	Guanylate cyclase soluble subunit beta-2	Gucy1b2	1.40318	40.318	0.618366	-38.1634
P46462	Transitional endoplasmic reticulum ATPase	Vcp	0.624598	-37.5402	1.13522	13.5216
P08009	Glutathione S-transferase Yb-3	Gstm3	0.904902	-9.50981	0.868903	-13.1097
G3V9M6		Fbn1			0.65881	-34.119
P15999	ATP synthase subunit alpha, mitochondrial	Atp5a1	0.99	-1.00003	1.16455	16.4545
G3V8L3	Prelamin-A/C	Lmna	0.768012	-23.1988	1.36197	36.1975
Q5XI34	Serine/threonine-protein phosphatase 2A 65 kDa regulatory subunit A beta isoform	Ppp2r1a	0.776451	-22.3549
O88989	Malate dehydrogenase, cytoplasmic	Mdh1	0.939089	-6.09113	1.45454	45.4544
Q66HH8	Annexin	Anxa5	0.763659	-23.6341	1.0335	3.34964
D4AA52	Alpha-1-inhibitor 3	Cpamd8	0.614187	-38.5813	0.833758	-16.6242
D3ZZ68		Synpo2l	0.687437	-31.2563	1.2369	23.6904
Q5XFV4	Fatty acid-binding protein, adipocyte	Fabp4	1.68535	68.5352	1.02859	2.8589
G3V7J0	Methylmalonate-semialdehyde dehydrogenase [acylating], mitochondrial	Aldh6a1			1.36618	36.6182
P81155	Voltage-dependent anion-selective channel protein 2	Vdac2			1.21864	21.8635
D4A3D2		Smyd1	0.73785	-26.215	1.08505	8.50539

## Sheet: Table S2
Supplementary Table S2
Accession number	Protein names	Gene names	log2 fold change COL30/PBS30	% fold change COL30/PBS30	log2 fold change COL+PEMF30/COL30	% fold change Col+PEMF30/COL30
A0A096MK15	Nebulin	Neb	1.05088	5.08815	0.880971	-11.9029
A0A096MKD4	LIM domain-binding 3	Ldb3	0.941696	-5.8304	1.24631	24.6313
A0A0G2JSH9	Peroxiredoxin-2	Prdx2	0.973149	-2.68505	1.1919	19.1903
A0A0G2JSM3	PDZ and LIM domain protein 3	Pdlim3	1.15522	15.5219	0.714613	-28.5387
A0A0G2JSP8	Creatine kinase M-type	Ckm	1.32146	32.1461	0.58528	-41.472
A0A0G2JSR0	Voltage-dependent anion-selective channel protein 3	Vdac3	0.876484	-12.3516	1.05236	5.23637
A0A0G2JSS8	Peroxiredoxin-5, mitochondrial	Prdx5	0.779849	-22.0151	1.6441	64.4102
A0A0G2JSV0	Protein NDRG2	Ndrg2			2.16815	116.815
A0A0G2JUP3	Obscurin, cytoskeletal calmodulin and titin-interacting RhoGEF	Obscn	1.26397	26.3974	2.18233	118.233
A0A0G2JVH4	MICOS complex subunit Mic60	Immt			1.34149	34.1487
A0A0G2JVQ1	Creatine kinase S-type, mitochondrial	Ckmt2	0.841732	-15.8268	1.52947	52.9472
A0A0G2JY31	Alpha-1-antiproteinase	Serpina1	0.783932	-21.6068	1.0504	5.0396
A0A0G2K1V4	Myosin-4		0.544058	-45.5942	1.39317	39.3166
A0A0G2K3Z9	Peroxiredoxin-1	Prdx1	0.913937	-8.6063	1.15995	15.9953
A0A0G2K484	Myosin-4	Myh4	0.974117	-2.58832	0.739882	-26.0118
A0A0G2K7Q0	myosin binding protein C	Mybpc1	0.932882	-6.71179	1.1721	17.2104
A0A0G2K9N9	Calcium-transporting ATPase	Atp2a3	0.561452	-43.8548	1.4525	45.2495
A0A0G2K9Z7	Uncharacterized protein				1.19852	19.8517
A0A0G2KAM3	Pyruvate dehydrogenase E1 component subunit beta, mitochondrial	Pdhb	0.906032	-9.39684	1.3496	34.9601
A0A0G2KAQ5	Myozenin 2	Myoz2	0.595098	-40.4902	7.03979	603.979
A0A0G2QC06	Serotransferrin	Tf	0.971532	-2.84681	0.817298	-18.2702
A0A0H2UHR7	Filamin-C	Flnc	0.891908	-10.8092	1.35175	35.1755
A0A140TAF0	tropomyosin 3	Tpm3	0.709988	-29.0012	1.77974	77.974
A0JPQ4	Tripartite motif-containing protein 72	Trim72	0.735348	-26.4652	1.65833	65.8333
A2RRU1	Glycogen [starch] synthase, muscle	Gys1	0.964476	-3.55244	1.24787	24.7869
B2GV06	Succinyl-CoA:3-ketoacid coenzyme A transferase 1, mitochondrial	Oxct1	0.789275	-21.0725	2.46707	146.707
B4F789	Apolipoprotein B editing complex 2 (Predicted), isoform CRA_a	Apobec2	0.889993	-11.0007	1.54054	54.0537
D3Z874	Uncharacterized protein		1.1068	10.6804	0.826813	-17.3187
D3ZA38	Myosin binding protein C, fast-type	Mybpc2	1.02205	2.20506	0.738823	-26.1177
D3ZCV0	Actinin alpha 2	Actn2	0.873714	-12.6286	1.83664	83.6637
D3ZD09	Cytochrome c oxidase subunit, Cytochrome c oxidase subunit 6B1	Cox6b1	1.26637	26.6371	1.20172	20.1719
D3ZHA7	Similar to Myosin light chain 1 slow a	Myl6b	0.689872	-31.0128	6.63655	563.655
D3ZTC5	Myotilin, Myotilin-like	Myot	1.16522	16.5218	2.46713	146.713
D3ZUL3	Collagen type VI alpha 1 chain	Col6a1	0.789603	-21.0397	0.783081	-21.6919
D3ZVB7	Osteoglycin	Ogn	0.531964	-46.8036	1.75524	75.5238
D3ZZ68	Synaptopodin 2-like	Synpo2l	1.77707	77.7069	1.03864	3.86431
D3ZZT9	Collagen type XIV alpha 1 chain	Col14a1	0.804604	-19.5396	0.687541	-31.2459
D4A0T0	NADH:ubiquinone oxidoreductase subunit B10	Ndufb10	0.957537	-4.24631	1.44106	44.1063
D4A1G1	Acylphosphatase	Acyp2	0.944507	-5.5493	1.25209	25.2086
D4A3D2	RCG56113, isoform CRA_a	Smyd1	0.853551	-14.6449	1.96862	96.8618
D4A5G8	Pyruvate dehydrogenase E1 component subunit alpha	Pdha1l1	1.03862	3.86191	0.934759	-6.52408
D4A9P9	Gup1, glycerol uptake/transporter homolog (Yeast)	Hhatl	0.780786	-21.9214	1.06216	6.21592
D4AEH9	Amylo-1, 6-glucosidase, 4-alpha-glucanotransferase (Glycogen debranching enzyme, glycogen storage disease type III) (Predicted), isoform CRA_a	Agl	0.984525	-1.54748	0.781635	-21.8365
F1LM47	Succinyl-CoA ligase subunit beta	Sucla2	1.32933	32.9331	0.75473	-24.527
F1LMC6	Troponin I, slow skeletal muscle	Tnni1	0.899648	-10.0352	4.5771	357.71
F1LNF7	Isocitrate dehydrogenase [NAD] subunit, mitochondrial	Idh3a	0.964487	-3.55132	0.838626	-16.1374
F1LNH3	Collagen type VI alpha 2 chain	Col6a2	0.724438	-27.5562	0.832372	-16.7628
F1LRV9	Myosin-4	Myh1	1.04464	4.46358	0.730117	-26.9883
F1LS40	Collagen alpha-2(I) chain	Col1a2	1.15455	15.4552	0.182205	-81.7795
F1LU69	Ubiquitin-60S ribosomal protein L40	Rps27l3	1.23516	23.5162	0.847274	-15.2726
F1LWG8	Sarcalumenin	Srl	0.826679	-17.3321	1.12285	12.2851
F1LX07	Solute carrier family 25 member 12	Slc25a12	0.835242	-16.4758	1.01511	1.51081
F1LZC5	NADH:ubiquinone oxidoreductase subunit A13	Ndufa13	1.17623	17.6227	1.05042	5.04203
F1M1J2	Nebulin	Neb	1.18619	18.6189	0.704791	-29.5209
F1M953	Stress-70 protein, mitochondrial	Hspa9			1.1646	16.4599
F7F9U6	Plectin	Plec	1.3501	35.01	1.43352	43.3525
F8WG17	Troponin I, fast skeletal muscle	Tnni2	0.996379	-0.36209	0.851473	-14.8527
G3V6D3	ATP synthase subunit beta	Atp5b	0.881134	-11.8866	1.40312	40.3115
G3V6D8	Myosin-3	Myh3	1.186	18.5997	0.663438	-33.6562
G3V6E1	Myosin-4	Myh2	0.581426	-41.8574	1.32651	32.6508
G3V6E7	Fibromodulin	Fmod	0.311463	-68.8537	1.42287	42.2866
G3V6F1	Myosin-binding protein H	Mybph	2.05965	105.965	0.678349	-32.1651
G3V796	Medium-chain specific acyl-CoA dehydrogenase, mitochondrial	Acadm	1.57298	57.298	0.683194	-31.6806
G3V7C6	Tubulin beta-4B chain	Tubb4b	0.805394	-19.4606	1.27071	27.0709
G3V7I0	Thioredoxin-dependent peroxide reductase, mitochondrial	Prdx3	1.27595	27.5945	1.11406	11.4065
G3V7K1	Myomesin 2	Myom2	1.02859	2.8589	0.755271	-24.4729
G3V7Y3	ATP synthase subunit delta, mitochondrial	Atp5d	1.10627	10.6267	1.03054	3.05396
G3V8B0	Myosin-7	Myh7	0.735756	-26.4244	6.04985	504.985
G3V8V3	Alpha-1,4 glucan phosphorylase	Pygm	1.06061	6.06142	0.746855	-25.3145
G3V936	Citrate synthase	Cs	0.839906	-16.0094	1.38921	38.9212
M0R4L7	Histone H2B	Hist1h2bl	1.09569	9.56852	0.949956	-5.00435
M0R5J4	Alpha-enolase	Eno1	0.813022	-18.6978	1.20528	20.5279
M0R629	Adenylosuccinate synthetase isozyme 1	Adssl1	0.932882	-6.71179	0.811858	-18.8142
M0RC65	Cofilin 2	Cfl2	1.20033	20.0332	1.03147	3.14687
O35077	Glycerol-3-phosphate dehydrogenase [NAD(+)], cytoplasmic	Gpd1	1.02198	2.19798	0.740532	-25.9468
O88989	Malate dehydrogenase, cytoplasmic	Mdh1	0.818602	-18.1398	1.45354	45.3536
P00406	Cytochrome c oxidase subunit 2	Mtco2	0.704742	-29.5258	1.27288	27.2883
P01946	Hemoglobin subunit alpha-1/2	Hba1	1.33044	33.0437	1.13035	13.0348
P02091	Hemoglobin subunit beta-1	Hbb	1.11152	11.152	1.25081	25.0813
P02454	Collagen alpha-1(I) chain	Col1a1	0.710661	-28.9339	0.34834	-65.166
P02600	Myosin light chain 1/3, skeletal muscle isoform	Myl1	1.10995	10.9954	0.736386	-26.3614
P02625	Parvalbumin alpha	Pvalb	3.60717	260.717	0.17199	-82.801
P02767	Transthyretin	Ttr	1.27465	27.4649	0.701201	-29.8799
P02770	Serum albumin	Alb	1.06723	6.72267	0.620542	-37.9458
P04466	Myosin regulatory light chain 2, skeletal muscle isoform	Mylpf	1.08643	8.64336	0.801385	-19.8615
P04636	Malate dehydrogenase, mitochondrial	Mdh2	0.86802	-13.198	1.09343	9.34344
P04642	L-lactate dehydrogenase A chain	Ldha	1.0016	0.159551	0.670651	-32.9349
P04692	Tropomyosin alpha-1 chain	Tpm1	0.993115	-0.688456	1.06405	6.40505
P04797	Glyceraldehyde-3-phosphate dehydrogenase	Gapdh	0.963551	-3.64487	0.797616	-20.2384
P05065	Fructose-bisphosphate aldolase A	Aldoa	1.17343	17.3431	0.557148	-44.2852
P06686	Sodium/potassium-transporting ATPase subunit alpha-2	Atp1a2	1.12295	12.2955	0.84366	-15.634
P07483	Fatty acid-binding protein, heart	Fabp3	0.894891	-10.5109	2.76025	176.025
P07632	Superoxide dismutase [Cu-Zn]	Sod1	0.84216	-15.784	1.31109	31.109
P07895	Superoxide dismutase [Mn], mitochondrial	Sod2	1.03023	3.02301	1.35902	35.902
P07943	Aldose reductase	Akr1b1			1.32896	32.8962
P08009	Glutathione S-transferase Yb-3	Gstm3	1.3877	38.7704	0.722432	-27.7568
P08733	Myosin regulatory light chain 2, ventricular/cardiac muscle isoform	Myl2	0.718288	-28.1712	6.63885	563.885
P09605	Creatine kinase S-type, mitochondrial	Ckmt2	0.928581	-7.14188	1.41294	41.294
P10759	AMP deaminase 1	Ampd1	1.06548	6.54774	0.699276	-30.0724
P11240	Cytochrome c oxidase subunit 5A, mitochondrial	Cox5a	1.02323	2.3232	1.19745	19.7451
P11507-2	Sarcoplasmic/endoplasmic reticulum calcium ATPase 2	Atp2a2	0.990045	-0.995455	0.635105	-36.4895
P11762	Galectin-1	Lgals1	1.0656	6.56005	0.859697	-14.0303
P11951	Cytochrome c oxidase subunit 6C-2	Cox6c2			1.02716	2.71641
P11980	Pyruvate kinase PKM	Pkm	1.0237	2.3705	0.71491	-28.509
P13221	Aspartate aminotransferase, cytoplasmic	Got1	0.98121	-1.87903	1.2414	24.1399
P13803	Electron transfer flavoprotein subunit alpha, mitochondrial	Etfa			2.07729	107.729
P14141	Carbonic anhydrase 3	Ca3	0.963707	-3.62929	4.25758	325.758
P14408-2	Fumarate hydratase, mitochondrial	Fh	1.31719	31.7193	1.11026	11.0262
P14604	Enoyl-CoA hydratase, mitochondrial	Echs1	0.927713	-7.22873	1.09197	9.19701
P15429	Beta-enolase	Eno3	1.05482	5.48223	0.718503	-28.1497
P15650	Long-chain specific acyl-CoA dehydrogenase, mitochondrial	Acadl	1.13056	13.0557	1.65336	65.3359
P15999	ATP synthase subunit alpha, mitochondrial	Atp5a1	0.796015	-20.3985	1.365	36.4999
P16290	Phosphoglycerate mutase 2	Pgam2	1.25374	25.3736	0.641298	-35.8702
P16409	Myosin light chain 3	Myl3	0.744133	-25.5867	4.79135	379.135
P16617	Phosphoglycerate kinase 1	Pgk1	1.0655	6.5502	0.730877	-26.9123
P17764	Acetyl-CoA acetyltransferase, mitochondrial	Acat1	0.795224	-20.4776	1.43757	43.7571
P19234	NADH dehydrogenase [ubiquinone] flavoprotein 2, mitochondrial	Ndufv2	0.941196	-5.88043	1.26681	26.681
P19511	ATP synthase F(0) complex subunit B1, mitochondrial	Atp5f1	0.904118	-9.58818	1.20348	20.3484
P19633	Calsequestrin-1	Casq1	0.898278	-10.1722	0.979805	-2.01949
P20059	Hemopexin	Hpx	1.0176	1.75972	0.772068	-22.7932
P20788	Cytochrome b-c1 complex subunit Rieske, mitochondrial	Uqcrfs1	1.24037	24.0367	1.10443	10.4428
P21913	Succinate dehydrogenase [ubiquinone] iron-sulfur subunit, mitochondrial	Sdhb	0.874623	-12.5377	1.34829	34.8292
P23928	Alpha-crystallin B chain	Cryab	0.684031	-31.5969	5.00233	400.233
P26772	10 kDa heat shock protein, mitochondrial	Hspe1	0.779435	-22.0565	1.66713	66.713
P29419	ATP synthase subunit e, mitochondrial	Atp5i	0.791613	-20.8387	1.60544	60.5438
P30904	Macrophage migration inhibitory factor	Mif	0.833064	-16.6936	1.0472	4.71973
P31044	Phosphatidylethanolamine-binding protein 1	Pebp1	0.892774	-10.7226	1.35272	35.2723
P32551	Cytochrome b-c1 complex subunit 2, mitochondrial	Uqcrc2	0.881602	-11.8398	1.3232	32.3202
P34058	Heat shock protein HSP 90-beta	Hsp90ab1	0.895604	-10.4396	1.25052	25.0525
P39069	Adenylate kinase isoenzyme 1	Ak1	0.901521	-9.84788	0.89094	-10.906
P42123	L-lactate dehydrogenase B chain	Ldhb	0.418829	-58.1171	9.55905	855.905
P46462	Transitional endoplasmic reticulum ATPase	Vcp	0.941	-5.9	1.55459	55.4589
P48500	Triosephosphate isomerase	Tpi1	0.931375	-6.86255	0.869827	-13.0173
P50399	Rab GDP dissociation inhibitor beta	Gdi2	0.825286	-17.4714	1.54932	54.9318
P51886	Lumican	Lum	0.902459	-9.7541	0.702093	-29.7907
P56574	Isocitrate dehydrogenase [NADP], mitochondrial	Idh2	0.869666	-13.0334	1.70917	70.9175
P60711	Actin, cytoplasmic 1	Actb	0.781292	-21.8708	0.864897	-13.5103
P61983	14-3-3 protein gamma	Ywhag	1.2441	24.4098	0.788455	-21.1545
P62142	Serine/threonine-protein phosphatase PP1-beta catalytic subunit	Ppp1cb			1.11886	11.8863
P63018	Heat shock cognate 71 kDa protein	Hspa8	0.938351	-6.16487	1.13561	13.5609
P63039	60 kDa heat shock protein, mitochondrial	Hspd1			1.52007	52.0065
P68136	Actin, alpha skeletal muscle	Acta1	0.928731	-7.12686	1.00442	0.442279
P80254	D-dopachrome decarboxylase	Ddt			1.2289	22.8899
P85834	Elongation factor Tu, mitochondrial	Tufm	0.865447	-13.4553	1.44832	44.8323
P97541	Heat shock protein beta-6	Hspb6	0.834297	-16.5703	2.60545	160.545
Q01129	Decorin	Dcn	0.612847	-38.7153	0.818829	-18.1171
Q06647	ATP synthase subunit O, mitochondrial	Atp5o	0.921933	-7.80673	1.27365	27.3648
Q304F3	RCG32327	Tnnc2	1.7961	79.6099	0.398992	-60.1008
Q3T1J1	Eukaryotic translation initiation factor 5A-1	Eif5a	0.739523	-26.0477	1.87475	87.4752
Q3T1K5	F-actin-capping protein subunit alpha-2	Capza2	0.911744	-8.82564	0.951736	-4.8264
Q499Q4	Phosphoglucomutase-1	Pgm1	1.0746	7.46002	0.685661	-31.4339
Q4PP99	Cardiac troponin C	Tnnc1	0.936629	-6.33707	6.24348	524.348
Q4V8H8	EH domain-containing protein 2	Ehd2	0.80833	-19.167	1.16537	16.5366
Q52KS1	ATP-dependent 6-phosphofructokinase	Pfkm	0.997531	-0.246917	0.730978	-26.9022
Q5BJQ0	Atypical kinase ADCK3, mitochondrial	Adck3	1.16315	16.3147	1.14594	14.5941
Q5BJZ3	Nicotinamide nucleotide transhydrogenase	Nnt	0.537592	-46.2408	7.18705	618.705
Q5HZA7	Myc box-dependent-interacting protein 1	Bin1	0.899545	-10.0455	1.34515	34.515
Q5M9I5	Cytochrome b-c1 complex subunit 6, mitochondrial	Uqcrh	1.08095	8.09502	1.56486	56.486
Q5RK08	Glioblastoma amplified sequence	Gbas	0.979941	-2.00591	0.717011	-28.2989
Q5RKJ9	RAB10, member RAS oncogene family	Rab10	0.973734	-2.62657	0.94309	-5.69105
Q5XFV4	Fatty acid-binding protein, adipocyte	Fabp4	0.908526	-9.14738	1.30282	30.2816
Q5XI34	Protein phosphatase 2 (Formerly 2A), regulatory subunit A (PR 65), alpha isoform, isoform CRA_a	Ppp2r1a			1.60549	60.5493
Q5XI78	2-oxoglutarate dehydrogenase, mitochondrial	Ogdh	0.951736	-4.8264	1.39362	39.3616
Q5XIF6	Tubulin alpha-4A chain	Tuba4a	0.818545	-18.1455	1.27772	27.7716
Q5XIH1	Asporin	Aspn	1.29741	29.7409	0.649454	-35.0546
Q62920-2	PDZ and LIM domain protein 5	Pdlim5	0.814169	-18.5831	1.48288	48.2878
Q63704	Carnitine O-palmitoyltransferase 1, muscle isoform	Cpt1b	0.925326	-7.46742	2.61426	161.426
Q64428	Trifunctional enzyme subunit alpha, mitochondrial	Hadha	0.962839	-3.71609	1.71737	71.7369
Q64578	Sarcoplasmic/endoplasmic reticulum calcium ATPase 1	Atp2a1	1.17384	17.3838	0.449315	-55.0685
Q66HH8	Annexin	Anxa5	0.774516	-22.5484	1.09318	9.31818
Q68FR6	Elongation factor 1-gamma	Eef1g	0.715414	-28.4586	1.03698	3.69766
Q68FU3	Electron transfer flavoprotein subunit beta	Etfb	0.783244	-21.6756	1.48171	48.1714
Q68FY0	Cytochrome b-c1 complex subunit 1, mitochondrial	Uqcrc1	0.946561	-5.34395	1.16921	16.9209
Q68G41	Enoyl-CoA delta isomerase 1, mitochondrial	Eci1	0.88305	-11.695	1.8147	81.4703
Q6IMZ3	Annexin	Anxa6	0.900647	-9.93532	1.29015	29.0145
Q6P6V0	Glucose-6-phosphate isomerase	Gpi	0.904839	-9.51608	0.884193	-11.5807
Q6P725	Desmin	Des	1.06582	6.58221	1.26354	26.3536
Q6P792	Four and a half LIM domains protein 1	Fhl1	0.839654	-16.0346	1.94855	94.8549
Q6P9V9	Tubulin alpha-1B chain	Tuba1b	0.913262	-8.67384	0.861845	-13.8155
Q6PCU0	ATP synthase subunit gamma	Atp5c1	0.790352	-20.9648	1.32519	32.5191
Q6WN19	Reticulon	Rtn2	0.841149	-15.8851	1.40046	40.0459
Q7TNB2-3	Troponin T, slow skeletal muscle	Tnnt1	0.939827	-6.01733	6.90991	590.991
Q8R4I6	Actinin alpha 3	Actn3	1.08571	8.57059	0.646027	-35.3973
Q920L2	Succinate dehydrogenase [ubiquinone] flavoprotein subunit, mitochondrial	Sdha	1.51936	51.9363	0.640484	-35.9516
Q9EQP5	Prolargin	Prelp	0.500254	-49.9746	1.03021	3.02063
Q9ER30	Kelch-like protein 41	Klhl41	1.02954	2.95401	1.23528	23.5276
Q9QZ76	Myoglobin	Mb	1.43412	43.4121	0.844889	-15.5111
Q9WVK7	Hydroxyacyl-coenzyme A dehydrogenase, mitochondrial	Hadh	0.86315	-13.685	1.98557	98.5566
Q9Z1Z9	PDZ and LIM domain protein 7	Pdlim7	0.87434	-12.566	0.985413	-1.45873
Q9Z2L0	Voltage-dependent anion-selective channel protein 1	Vdac1	0.936532	-6.34681	1.10532	10.5322

## Sheet: Table S3
Supplementary Table S3
Accession number	Protein names	Gene names	log2 fold change COL45/PBS45	% fold change COL45/PBS45	log2 fold change COL+PEMF45/COL45	% fold change COL+PEMF45/COL45
P02625	Parvalbumin alpha	Pvalb	1.23613	23.6132	0.0996836	-90.0316
P02091	Hemoglobin subunit beta-1	Hbb	3.7762	277.62	0.872968	-12.7032
A0A0G2K5E8	Collagen alpha-2(I) chain	Col1a2	9.09559	809.559	0.0884987	-91.1501
G3V8B0	Myosin-7	Myh7	1.38883	38.8827	1.38928	38.9276
P05065	Fructose-bisphosphate aldolase A	Aldoa	1.3711	37.11	0.581748	-41.8252
A0A0G2K484	Myosin-4	Myh4	1.13134	13.1341	0.479699	-52.0301
P02454	Collagen alpha-1(I) chain	Col1a1	7.1114	611.14	0.146927	-85.3073
P16409	Myosin light chain 3	Myl3	3.0066	200.66	0.971801	-2.81987
A0A140TAF0			2.04037	104.037	1.20597	20.5975
Q4PP99		Tnnc1	2.17232	117.232	1.79564	79.5642
P04466	Myosin regulatory light chain 2, skeletal muscle isoform	Mylpf	1.78221	78.2209	0.474836	-52.5164
F1LMC6	Troponin I, slow skeletal muscle	Tnni1	2.55951	155.951	0.942414	-5.75857
P68136	Actin, alpha skeletal muscle	Acta1	1.92684	92.6835	0.794398	-20.5602
P11980	Pyruvate kinase PKM	Pkm	0.739677	-26.0323	0.711811	-28.8189
P23928	Alpha-crystallin B chain	Cryab	1.45683	45.6831	1.62898	62.8977
P13803	Electron transfer flavoprotein subunit alpha, mitochondrial	Etfa	0.245121	-75.4879	1.62612	62.612
Q64578	Sarcoplasmic/endoplasmic reticulum calcium ATPase 1	Atp2a1	1.73893	73.893	0.430504	-56.9496
Q63704	Carnitine O-palmitoyltransferase 1, muscle isoform	Cpt1b	0.23562	-76.438	2.6381	163.81
Q6P725	Desmin	Des	1.51107	51.1066	1.0428	4.2803
G3V6E1		Myh2	1.59542	59.5417	0.517226	-48.2774
P60711	Actin, cytoplasmic 1	Actb	2.51821	151.821	0.706715	-29.3285
Q6P792	Four and a half LIM domains protein 1	Fhl1	2.29602	129.602	1.22097	22.0975
A0A0G2KAQ5		Myoz2	1.6452	64.5204	1.30556	30.5558
A2RRU1	Glycogen [starch] synthase, muscle	Gys1	0.508505	-49.1495	1.43144	43.1439
G3V6D8	Myosin-3	Myh3	1.29015	29.0145	0.486316	-51.3684
Q561S0	NADH dehydrogenase [ubiquinone] 1 alpha subcomplex subunit 10, mitochondrial	Ndufa10	0.269377	-73.0623	1.42807	42.807
G3V8V3	Alpha-1,4 glucan phosphorylase	Pygm	0.846022	-15.3978	0.756808	-24.3192
P97541	Heat shock protein beta-6	Hspb6	1.74098	74.098	1.28061	28.0612
P04797	Glyceraldehyde-3-phosphate dehydrogenase	Gapdh	1.22431	22.4308	0.682074	-31.7926
Q6IMZ3	Annexin	Anxa6	0.494326	-50.5674	1.5888	58.8795
P14141	Carbonic anhydrase 3	Ca3	1.09672	9.67236	1.71927	71.9275
A0JPQ4	Tripartite motif-containing protein 72	Trim72	0.348291	-65.1709	1.88448	88.448
P46462	Transitional endoplasmic reticulum ATPase	Vcp	0.454914	-54.5086	2.03543	103.543
D3ZHA7		Myl6b	2.55478	155.478	1.23625	23.6247
G3V913	Heat shock protein beta-1	Hspb1	1.15397	15.3965	1.29322	29.3219
D3ZD09		Cox6b1	1.79063	79.0629	1.5125	51.2498
A0A0G2JSP8	Creatine kinase M-type	Ckm	1.50615	50.6151	0.542953	-45.7047
P08733	Myosin regulatory light chain 2, ventricular/cardiac muscle isoform	Myl2	2.4446	144.46	1.77072	77.0717
P01946	Hemoglobin subunit alpha-1/2	Hba1	1.65937	65.9367	0.840799	-15.9201
D3ZA38		Mybpc2	0.781635	-21.8365	0.67644	-32.356
A0A0G2K7Q0			1.45525	45.525	1.10415	10.4148
Q5BK63	NADH dehydrogenase [ubiquinone] 1 alpha subcomplex subunit 9, mitochondrial	Ndufa9	0.581426	-41.8574	1.92817	92.8171
P0DMW1	Heat shock 70 kDa protein 1B	Hspa1a	1.46044	46.0437	1.31412	31.4123
P15429	Beta-enolase	Eno3	0.849881	-15.0119	0.64989	-35.011
P19633	Calsequestrin-1	Casq1	0.611645	-38.8355	1.00454	0.453883
D3ZVB7		Ogn	0.373971	-62.6029	1.4445	44.4496
A0A096MKD4		Ldb3	1.30538	30.5377	1.29927	29.9269
F1LMY4	Ryanodine receptor 1	Ryr1	0.303458	-69.6542	1.03016	3.01587
D3ZCV0		Actn2	1.47775	47.7748	1.25597	25.5968
A0A096MK15		Neb	0.80558	-19.442	0.970253	-2.97467
A0A0G2K1V4			1.85472	85.4718	0.36907	-63.093
G3V7I0	Thioredoxin-dependent peroxide reductase, mitochondrial	Prdx3	0.543556	-45.6444	1.65933	65.9329
Q6P6V0	Glucose-6-phosphate isomerase	Gpi	0.508928	-49.1072	1.28112	28.1115
Q6PCU0	ATP synthase subunit gamma	Atp5c1	1.55736	55.7357	0.836401	-16.3599
P19234	NADH dehydrogenase [ubiquinone] flavoprotein 2, mitochondrial	Ndufv2	0.520282	-47.9718	1.42949	42.9489
P07483	Fatty acid-binding protein, heart	Fabp3	1.9522	95.2199	0.869967	-13.0033
G3V7K1		Myom2	0.708055	-29.1945	0.731941	-26.8059
A0A0G2JVQ1			0.444596	-55.5404	1.4226	42.2603
D4A8Y1			1.40909	40.9093	1.12371	12.3708
D3ZFQ8		Cyc1	0.355035	-64.4965	0.790169	-20.9831
Q920Q1	Guanylate cyclase soluble subunit beta-2	Gucy1b2	1.68074	68.0744	0.877923	-12.2077
Q3T1J1	Eukaryotic translation initiation factor 5A-1	Eif5a	0.722916	-27.7084	1.99225	99.2252
Q6AXX6	Redox-regulatory protein FAM213A	Fam213a	0.385651	-61.4349	1.74965	74.965
D4A1G1	Acylphosphatase	Acyp2	1.41199	41.1993	1.54735	54.735
P63018	Heat shock cognate 71 kDa protein	Hspa8	1.29364	29.3637	1.0844	8.44022
Q64428	Trifunctional enzyme subunit alpha, mitochondrial	Hadha	0.576823	-42.3177	1.85181	85.1806
P31399	ATP synthase subunit d, mitochondrial	Atp5h	3.02618	202.618	0.554721	-44.5279
D3ZTC5		Myot	1.39917	39.9166	1.12967	12.9669
P17764	Acetyl-CoA acetyltransferase, mitochondrial	Acat1	0.525927	-47.4073	1.39661	39.6614
F1LX07		Slc25a12	0.490446	-50.9554	1.15122	15.1222
D4A3D2		Smyd1	0.474869	-52.5131	2.10069	110.069
P00507	Aspartate aminotransferase, mitochondrial	Got2	1.41454	41.454	0.871698	-12.8302
G3V8C3	Vimentin	Vim	0.590333	-40.9667	0.735314	-26.4686
P14604	Enoyl-CoA hydratase, mitochondrial	Echs1	1.17884	17.8839	1.56794	56.7936
A0A0H2UHR7	Filamin-C	Flnc	1.07229	7.22936	1.31853	31.8533
P10111	Peptidyl-prolyl cis-trans isomerase A	Ppia			1.2869	28.69
Q8R4I6		Actn3	0.825611	-17.4389	0.634166	-36.5834
Q5RKJ9		Rab10	0.403069	-59.6931	1.21754	21.7538
P16290	Phosphoglycerate mutase 2	Pgam2	1.42847	42.8466	0.556659	-44.3341
D3Z874			1.94091	94.091	0.820988	-17.9012
Q4V8H8	EH domain-containing protein 2	Ehd2	0.602528	-39.7472	1.75333	75.3333
P11240	Cytochrome c oxidase subunit 5A, mitochondrial	Cox5a	2.08913	108.913	0.56225	-43.775
Q499Q4	Phosphoglucomutase-1	Pgm1	1.20386	20.3859	0.705654	-29.4346
Q9Z1Z9	PDZ and LIM domain protein 7	Pdlim7	0.741285	-25.8715	0.73545	-26.455
P14408-2	Fumarate hydratase, mitochondrial	Fh	1.85517	85.5168	0.906053	-9.39474
P15650	Long-chain specific acyl-CoA dehydrogenase, mitochondrial	Acadl	1.3305	33.0498	1.39516	39.5163
P11507-2	Sarcoplasmic/endoplasmic reticulum calcium ATPase 2	Atp2a2	1.14995	14.9946	1.05166	5.16588
D4A5L9	Cytochrome c, somatic	LOC679794	0.76716	-23.284	2.00442	100.442
B4F789		Apobec2	0.736454	-26.3546	1.52298	52.2983
Q304F3		Tnnc2	2.37946	137.946	0.567162	-43.2838
P02600	Myosin light chain 1/3, skeletal muscle isoform	Myl1	2.02095	102.095	0.493743	-50.6257
Q6P7Q4	Lactoylglutathione lyase	Glo1	0.501991	-49.8009	0.941196	-5.88043
D3ZU20	SH3 domain-binding glutamic acid-rich-like protein	Sh3bgr	0.511096	-48.8904	1.88435	88.435
F1LNH3		Col6a2	1.88989	88.9887	0.701055	-29.8945
Q920L2	Succinate dehydrogenase [ubiquinone] flavoprotein subunit, mitochondrial	Sdha	0.692827	-30.7173	0.614308	-38.5692
O35077	Glycerol-3-phosphate dehydrogenase [NAD(+)], cytoplasmic	Gpd1	0.662289	-33.7711	0.861208	-13.8792
A0A0G2K542		Ugp2	0.377121	-62.2879	1.35692	35.6918
D4AEH9		Agl	0.663852	-33.6148	0.870309	-12.9691
D4AAI5	Cullin-associated NEDD8-dissociated protein 2	Cand2	0.414411	-58.5589	1.73235	73.2353
F8WG17	Troponin I, fast skeletal muscle	Tnni2	1.36686	36.6861	0.693179	-30.6821
P05197	Elongation factor 2	Eef2	0.91603	-8.39701	1.63297	63.2972
G3V6H5	Mitochondrial 2-oxoglutarate/malate carrier protein	Slc25a11	0.487148	-51.2852	1.39162	39.1621
P50399	Rab GDP dissociation inhibitor beta	Gdi2	0.54764	-45.236	2.22973	122.973
Q66HH8	Annexin	Anxa5	0.666403	-33.3597	1.29468	29.4684
A0A0G2JSM3	PDZ and LIM domain protein 3	Pdlim3	1.71123	71.123	0.975198	-2.48023
P10888	Cytochrome c oxidase subunit 4 isoform 1, mitochondrial	Cox4i1	1.90018	90.0176	0.868662	-13.1338
Q6P6R2	Dihydrolipoyl dehydrogenase, mitochondrial	Dld	0.44712	-55.288	1.27018	27.018
Q68FR6	Elongation factor 1-gamma	Eef1g	0.705393	-29.4607
Q5XI78	2-oxoglutarate dehydrogenase, mitochondrial	Ogdh	0.657654	-34.2346	1.63022	63.022
Q6P9Y4	ADP/ATP translocase 1	Slc25a4	1.01017	1.01713	1.29316	29.3159
F7F9U6	Plectin	Plec	0.66102	-33.898	1.40224	40.224
P04692	Tropomyosin alpha-1 chain	Tpm1	1.22182	22.1821	0.85441	-14.559
G3V6E7	Fibromodulin	Fmod	1.57338	57.3379	0.515198	-48.4802
B2RYS2	Cytochrome b-c1 complex subunit 7	LOC685596			1.79805	79.805
A0A0G2JVL6			0.266634	-73.3366	1.91074	91.0742
Q5XIF6	Tubulin alpha-4A chain	Tuba4a	0.745149	-25.4851	1.56345	56.345
P62083	40S ribosomal protein S7	Rps7	0.303184	-69.6816	1.8428	84.2801
Q62920-2	PDZ and LIM domain protein 5	Pdlim5	1.03104	3.10398	1.38341	38.3414
D4ADS4		Mgst3	1.76532	76.5324	1.51393	51.3932
Q3T1K5	F-actin-capping protein subunit alpha-2	Capza2	0.673259	-32.6741	0.900106	-9.98941
M0R4L7	Histone H2B	Hist1h2bl	1.36794	36.7935	1.20687	20.6867
P31044	Phosphatidylethanolamine-binding protein 1	Pebp1	2.0018	100.18	1.2098	20.9798
Q52KS1	ATP-dependent 6-phosphofructokinase	Pfkm	0.858446	-14.1554	0.747649	-25.2351
O88767	Protein deglycase DJ-1	Park7	0.737032	-26.2968	0.898547	-10.1453
P36972	Adenine phosphoribosyltransferase	Aprt	0.673593	-32.6407	2.015	101.5
D4A9P9		Hhatl	0.846413	-15.3587	1.76467	76.4672
P52944	PDZ and LIM domain protein 1	Pdlim1			1.86434	86.4342
B0BMW2	3-hydroxyacyl-CoA dehydrogenase type-2	Hsd17b10	0.498385	-50.1615	1.81873	81.8732
D3ZM27		Ankrd2	0.540637	-45.9363	1.88487	88.4872
D4A7U8		Myoz1	0.671286	-32.8714	1.14383	14.3825
P11530	Dystrophin	Dmd	0.495709	-50.4291	0.643822	-35.6178
O88989	Malate dehydrogenase, cytoplasmic	Mdh1	1.38252	38.252	1.16864	16.8642
P19804	Nucleoside diphosphate kinase B	Nme2	1.86568	86.5678	0.834027	-16.5973
A0A0G2JXR0			1.14047	14.0474	1.39204	39.2039
P63039	60 kDa heat shock protein, mitochondrial	Hspd1	0.510683	-48.9317	1.29591	29.5911
D4A5G8	Pyruvate dehydrogenase E1 component subunit alpha	Pdha1l1	0.786872	-21.3128	1.15562	15.562
A0A0H2UHE1	Succinyl-CoA ligase [ADP/GDP-forming] subunit alpha, mitochondrial	Suclg1	0.508094	-49.1906	1.56504	56.5041
B2RZD6		Ndufa4	1.45391	45.3905	0.935407	-6.45927
Q5BJZ3		Nnt	0.658247	-34.1753	1.05655	5.65541
P09605	Creatine kinase S-type, mitochondrial	Ckmt2	1.54278	54.2781	1.04408	4.40808
M0R629	Adenylosuccinate synthetase isozyme 1	Adssl1	0.785019	-21.4981	1.23922	23.9221
P16617	Phosphoglycerate kinase 1	Pgk1	0.869083	-13.0917	0.84698	-15.302
G3V7Y3	ATP synthase subunit delta, mitochondrial	Atp5d	2.24617	124.617	0.358762	-64.1238
F1M944	Calsequestrin	Casq2	0.8337	-16.63	2.24757	124.757
B2GV06	Succinyl-CoA:3-ketoacid coenzyme A transferase 1, mitochondrial	Oxct1	1.28833	28.8328	2.09837	109.837
F1M1J2		Neb	1.389	38.9003	0.771694	-22.8306
P21913	Succinate dehydrogenase [ubiquinone] iron-sulfur subunit, mitochondrial	Sdhb	0.731569	-26.8431	1.96546	96.546
G3V936	Citrate synthase	Cs	0.69142	-30.858	1.54878	54.8781
P08461	Dihydrolipoyllysine-residue acetyltransferase component of pyruvate dehydrogenase complex, mitochondrial	Dlat	0.484555	-51.5445	2.04287	104.287
Q5M9H2	Very long-chain specific acyl-CoA dehydrogenase, mitochondrial	Acadvl	0.719766	-28.0234	0.913831	-8.61685
Q9ER34	Aconitate hydratase, mitochondrial	Aco2	0.98423	-1.57705	0.919699	-8.03012
A0A0G2KAM3	Pyruvate dehydrogenase E1 component subunit beta, mitochondrial	Pdhb	1.30279	30.2786	1.3042	30.4201
Q06647	ATP synthase subunit O, mitochondrial	Atp5o	1.04807	4.80687	1.30704	30.7037
G3V8L3	Prelamin-A/C	Lmna	1.14076	14.0764	0.426347	-57.3653
P02770	Serum albumin	Alb	1.37224	37.224	0.764171	-23.5829
P12346	Serotransferrin	Tf	1.52115	52.1154	0.770625	-22.9375
D3ZZ68		Synpo2l	0.611419	-38.8581	1.86258	86.2577
A0A0G2JU96			1.64391	64.3912	0.671829	-32.8171
Q68FY0	Cytochrome b-c1 complex subunit 1, mitochondrial	Uqcrc1	1.69702	69.7016	1.03495	3.4954
A0A0G2K5P5			0.854587	-14.5413	1.1916	19.16
P62632	Elongation factor 1-alpha 2	Eef1a2	0.74446	-25.554	1.46189	46.1889
P04636	Malate dehydrogenase, mitochondrial	Mdh2	0.766062	-23.3938	1.0456	4.56017
P67779	Prohibitin	Phb	0.519406	-48.0594	1.29441	29.4415
P04642	L-lactate dehydrogenase A chain	Ldha	0.813906	-18.6094	0.773068	-22.6932
A0A0G2JY31	Alpha-1-antiproteinase	Serpina1	1.32979	32.9791	0.876241	-12.3759
A0A0G2JSS8	Peroxiredoxin-5, mitochondrial	Prdx5	0.590442	-40.9558	1.38655	38.655
D3ZSG3		Tmod4	0.715621	-28.4379	1.47049	47.0493
P63029	Translationally-controlled tumor protein	Tpt1	1.15338	15.3379	1.30077	30.0771
P56574	Isocitrate dehydrogenase [NADP], mitochondrial	Idh2	0.698807	-30.1193	1.25261	25.2607
Q01129	Decorin	Dcn	1.77059	77.0594	0.721531	-27.8469
Q6PDU7	ATP synthase subunit g, mitochondrial	Atp5l	1.06888	6.88801	1.30882	30.882
G3V6D3	ATP synthase subunit beta	Atp5b	0.978041	-2.19591	1.14272	14.2716
P97532	3-mercaptopyruvate sulfurtransferase	Mpst	0.572706	-42.7294	1.65317	65.3168
Q68G41	Enoyl-CoA delta isomerase 1, mitochondrial	Eci1	0.620972	-37.9028	1.30876	30.8759
Q5BJQ0	Atypical kinase ADCK3, mitochondrial	Adck3	0.778409	-22.1591	1.19748	19.7479
D4A228		Myom3	0.737015	-26.2985	1.51936	51.9363
P35467	Protein S100-A1	S100a1			1.6128	61.2799
M0RAM5	Glutathione peroxidase 1	Gpx1	0.786926	-21.3074	1.96151	96.1513
D4A702		Synpo2	0.45125	-54.875	1.47696	47.6963
A0A0G2JXK5	Serine protease inhibitor A3L	Serpina3l	1.50499	50.4986	0.773836	-22.6164
P62260	14-3-3 protein epsilon	Ywhae	0.918128	-8.18723	1.26895	26.8948
G3V9M6		Fbn1	2.39385	139.385	0.724957	-27.5043
P29419	ATP synthase subunit e, mitochondrial	Atp5i	1.12334	12.3344	1.39542	39.5421
Q66HF1	NADH-ubiquinone oxidoreductase 75 kDa subunit, mitochondrial	Ndufs1	0.814	-18.6	1.21959	21.9593
G3V7J0	Methylmalonate-semialdehyde dehydrogenase [acylating], mitochondrial	Aldh6a1	1.20197	20.1969	1.2681	26.8098
Q5XI34		Ppp2r1a			1.58661	58.6613
P84817	Mitochondrial fission 1 protein	Fis1			2.5903	159.03
P34058	Heat shock protein HSP 90-beta	Hsp90ab1	0.806008	-19.3992	1.1632	16.3201
P19511	ATP synthase F(0) complex subunit B1, mitochondrial	Atp5f1	1.33644	33.6445	1.02309	2.30902
Q5M9I5	Cytochrome b-c1 complex subunit 6, mitochondrial	Uqcrh			1.29939	29.9389
Q7TNB2-3	Troponin T, slow skeletal muscle	Tnnt1	0.987783	-1.22166	1.30734	30.7339
D3ZVQ0	Ubiquitin carboxyl-terminal hydrolase	Usp5	0.702003	-29.7997	2.24086	124.086
Q5RKI0	WD repeat-containing protein 1	Wdr1			1.40971	40.9712
A0A0G2K8B7	Eukaryotic initiation factor 4A-II	Eif4a2			1.58069	58.0685
A0A0G2K9C8		Phkb	0.564972	-43.5028	1.05187	5.18653
P80254	D-dopachrome decarboxylase	Ddt	1.21712	21.7116	1.53347	53.347
F1LRV9		Myh1	1.15266	15.266	1.01005	1.00546
A0A0G2JUP3			0.804743	-19.5257	1.39529	39.5292
B0BNE6		Ndufs8			2.80568	180.568
P85834	Elongation factor Tu, mitochondrial	Tufm	0.836981	-16.3019	1.31118	31.1181
Q6WN19	Reticulon	Rtn2	0.729342	-27.0658	1.15803	15.8025
P07632	Superoxide dismutase [Cu-Zn]	Sod1	1.39503	39.5034	0.939219	-6.07811
P81155	Voltage-dependent anion-selective channel protein 2	Vdac2	1.24539	24.5392	0.791393	-20.8607
D3ZUL3		Col6a1	1.25397	25.3968	0.750383	-24.9617
G3V6P7	Myosin-9	LOC100911597	0.606873	-39.3127	1.092	9.19953
P62959	Histidine triad nucleotide-binding protein 1	Hint1			1.10783	10.7828
G3V796	Medium-chain specific acyl-CoA dehydrogenase, mitochondrial	Acadm	1.8837	88.3697	0.905655	-9.43451
A0A0G2JVH4	MICOS complex subunit Mic60	Immt			1.13249	13.2491
P0DP31		Calm2	1.79635	79.6348	1.05105	5.10515
A0A096MK54		Synm			1.32488	32.4885
P02767	Transthyretin	Ttr			1.4469	44.6901
A0A0G2K167	Regulator of microtubule dynamics protein 1	Rmdn1			2.04082	104.082
P24090	Alpha-2-HS-glycoprotein	Ahsg	1.26926	26.9256
Q5XFV4	Fatty acid-binding protein, adipocyte	Fabp4	1.32755	32.755	0.932645	-6.7355

## Sheet: Table S4
Supplementary Table S4
			COL vs PBS			COL+PEMF vs COL
			21	30	45	21	30	45
Glycolysis	Q6P6V0	Gpi	-13.4383	-9.51608	-49.1072	-30.4912	-11.5807	28.1115
	Q52KS1	Pfkm	14.079			-29.6413	-26.9022	-25.2351
	P05065	Aldoa	51.4211	17.3431	37.11	-24.3297	-44.2852	-41.8252
	P04797	Gapdh	23.7704		22.4308	-17.9088	-20.2384	-31.7926
	P48500	Tpi1	33.5549			-22.4428	-13.0173
	P16617	Pgk1	14.6895		-13.0917	-22.645	-26.9123	-15.302
	P16290	Pgam2	63.9702	25.3736	42.8466	-37.7261	-35.8702	-44.3341
	M0R5J4	Eno1	24.0367	-18.6978		-16.023	20.5279
	P15429	Eno3	-5.68669	5.48223	-15.0119	-30.7589	-28.1497	-35.011
	P11980	Pkm	23.7476		-26.0323	-32.0773	-28.509	-28.8189
	P04642	Ldha				-29.7567	-32.9349	-22.6932
	P42123	Ldhb	-25.5006	-58.1171		126.912	855.905
Glycogen synthesis	Q499Q4	Pgm1	58.2457	7.46002	20.3859	-27.9635	-31.4339	-29.4346
	A2RRU1	Gys1	-50.0335		-49.1495		24.7869	43.1439
	D4AEH9	Agl	21.9509		-33.6148	-31.5384	-21.8365
	G3V8V3	Pygm	19.0389	6.06142	-15.3978	-34.1921	-25.3145	-24.3192
Stress response	P0DMW1	Hspa1a			46.0437	96.2918		31.4123
	P63018	Hspa8	36.1723	-6.16487	29.3637		13.5609
	G3V913	Hspb1	24.1083		15.3965	20.8178		29.3219
	P97541	Hspb6		-16.5703	74.098	57.2871	160.545	28.0612
	P34058	Hsp90ab1		-10.4396	-19.3992		25.0525
	G3V7I0	Prdx3		27.5945	-45.6444			65.9329
	Q9R063	Prdx5	-34.4016	-22.0151	-40.9558	26.45	64.4102
	O35244	Prdx6	-68.8393			123.519
	P14141	Ca3	-31.0049			56.0635	325.758	71.9275
	P23928	Cryab		-31.5969	45.6831	75.1309	400.233	62.8977
	P26772	Hspe1		-22.0565			66.713
	Q6AXX6	Fam213a			-61.4349			74.965
	A0JPQ4	Trim72	-56.5177	-26.4652	-65.1709		65.8333	88.448
	Q66HH8	Anxa5	-23.6341	-22.5484	-33.3597			29.4684
	Q6IMZ3	Anxa6	-13.7757		-50.5674	22.9467	29.0145	58.8795
	P07632	Sod1	-24.7724	-15.784	39.5034		31.109
	P07895	Sod2				55.0822	35.902
	O88767	Park7			-26.2968
	Q6P7Q4	Glo1			-49.8009
	P80254	Ddt				35.5758	22.8899	53.347
	M0RAM5	Gpx1	-57.7468			75.8953		96.1513
	P97532	Mpst						65.3168
	A0A0G2JY31	Serpina1	-36.5394	-21.6068	32.9791
	Q5BJZ3	Nnt	-57.4676	-46.2408	-34.1753	110.152	618.705
	D3ZVQ0	Usp5			-29.7997			124.086
	D4AAI5	Cand2			-58.5589			73.2353
	D4ADS4	Mgst3	37.47		76.5324	55.2866

## Sheet: Table S5
Supplementary Table S5
	COL vs PBS			COL+PEMF vs COL
Canonical Pathways	21	30	45	21	30	45
Oxidative Phosphorylation	-0.943	-1.604	0.243	3.357	3.357	1.698
Glycolysis I	1.897	0.447	-0.378	-3.162	-2.53	-2.121
Estrogen Receptor Signaling	1.89	-1.265	2.121	0.816	1.897	-1.342
Actin Cytoskeleton Signaling	1.667	-1.069	2.496	0.632	0.632	-1.732
Hepatic Fibrosis Signaling Pathway	2.121	0	2.121	0.378	-1.265	-0.707
NAD Signaling Pathway	-2.236	N/A	-0.378	1.89	1.89	2
Gluconeogenesis I	0.707	-0.378	0	-1.667	-1.414	-1.633
ILK Signaling	1.265	-0.535	2.309	0.632	0.302	-1.941
TCA Cycle II (Eukaryotic)	-2	-0.378	-1.414	2	0.378	0.816
RHOGDI Signaling	-2.236	1.134	-2.449	0	0	1.342
SNARE Signaling Pathway	0.816	-1	2.333	1.134	1.414	-0.707
HIF1α Signaling	-0.816	N/A	-1.633	-1.342	-1.633	-1.342
Phagosome Formation	0	-1	2.121	1.414	1.134	-1.134
Regulation of Actin-based Motility by Rho	2.236	-0.816	2.449	0	0	-1.342
Oxytocin Signaling Pathway	0.816	-0.707	2.53	1	1.134	0
Signaling by Rho Family GTPases	1.89	-0.816	2.121	0.447	0.447	-1.633
Protein Kinase A Signaling	1.342	N/A	-1.342	N/A	-2	0.447
Pulmonary Fibrosis Idiopathic Signaling Pathway	1	-1	1	N/A	N/A	-2.236
Wound Healing Signaling Pathway	1	-1	1	N/A	N/A	-2.236
RHOA Signaling	2.236	-0.378	2.449	0	0	-1.342
Integrin Signaling	2	-1.342	1.342	N/A	N/A	-0.447
Apelin Cardiomyocyte Signaling Pathway	1.633	0	2.449	0	-0.378	-1
Dilated Cardiomyopathy Signaling Pathway	-0.333	0.905	-2.138	-0.258	-1.069	0.577
Cardiac Hypertrophy Signaling	2.236	0	2.236	0.447	0	0.447
Semaphorin Neuronal Repulsive Signaling Pathway	2	-0.447	2.236	-0.447	0	N/A
Isoleucine Degradation I	N/A	N/A	-2	N/A	N/A	2
Sirtuin Signaling Pathway	-0.5	-0.632	0.535	-0.688	1.069	0.258
Calcium Signaling	0	0.447	1.633	-0.378	-0.447	-0.447

## Sheet: Table S6
Supplementary Table S6
			COL vs PBS			COL+PEMF vs COL
			21	30	45	21	30	45
Transport	P01946	Hba1		33.0437	65.9367	44.6634		-15.9201
	P02091	Hbb	-11.4519	11.152	277.62	30.5045	25.0813	-12.7032
	P12346	Tf	18.7834		52.1154		-18.2702
	P02770	Alb	-13.0896	6.72267	37.224		-37.9458	-23.5829
	P02767	Ttr		27.4649				44.6901
	Q9QZ76	Mb	-63.5	43.4121		73.7364	-15.5111	51.9925
Chromatin organization	D4ACV3	Hist2h2ac	-50.8817
	P62804	Hist1h4b	-56.9834			26.3127
	M0R4L7	Hist1h2bl	-48.5717	9.56852	36.7935	43.6774		20.6867
	D4A3D2	Smyd1	-26.215	-14.6449	-52.5131		96.8618	110.069
Protein biosynthesis and degradation	P62632	Eef1a2	-29.5063		-25.554			46.1889
	Q68FR9	Eef1d	-63.4363
	Q68FR6	Eef1g		-28.4586	-29.4607
	P05197	Eef2						63.2972
	Q5RKI1	Eif4a2						58.0685
	Q3T1J1	Eif5a	-37.6123	-26.0477	-27.7084		87.4752	99.2252
	P85834	Tufm					44.8323	31.1181
	P62083	Rps7			-69.6816			84.2801
	P62260	Ywhae						26.8948
	P61983	Ywhag	82.9987				-21.1545
	P31044	Pebp1	59.2544	-10.7226	100.18		35.2723
	P46462	Vcp	-37.5402		-54.5086		55.4589	103.543
	F1LU69	Ubiquitin-60S ribosomal protein L40	31.8198	23.5162			-15.2726
membrane curvature and remodeling	Q6WN19	Rtn2		-15.8851	-27.0658	-31.57	40.0459
	Q5HZA7	Bin1				-27.0726	34.515
	Q4V8H8	Ehd2	-43.448	-19.167	-39.7472			75.3333

## Sheet: Table S7
				PBS+PEMF vs PBS
				21	30	45
	Glycolysis	Q6P6V0	Gpi	24.4155	-40.278
		Q52KS1	Pfkm		-49.9457	-15.988
		P05065	Aldoa	-11.4048	-53.6288	-36.1275
		P04797	Gapdh		-39.9196	-39.3225
		P48500	Tpi1	15.6341	-31.5637	-26.3274
		P16617	Pgk1		-43.4473	-15.8093
		P16290	Pgam2		-47.2211	-31.5748
		M0R5J4	Eno1	-8.28688
		P15429	Eno3	-6.08028	-46.6781	-15.9706
		P11980	Pkm	-7.71935	-55.4705	-30.4511
		P04642	Ldha	21.1897	-54.3169
		P42123	Ldhb		544.285
	Glycogen synthesis	Q499Q4	Pgm1		-42.0479	-27.8352
		A2RRU1	Gys1		25.6825	42.5433
		D4AEH9	Agl		-38.8991
		G3V8V3	Pygm	-5.26956	-47.4474	-25.6107
	TCA cycle	D4A5G8	Pdha1	-19.6929	24.051	-32.3982
		P49432	Pdhb		50.8763
		G3V936	Cs		35.9617
		Q9ER34	Aco2		24.4299	-11.2389
		P56574	Idh2		121.325
		Q5XI78	Ogdh		83.3076
		F1LM47	Sucla2		38.1626
		P13086	Suclg1
		Q920L2	Sdha			111.775
		P21913	Sdhb
		P14408	Fh
		O88989	Mdh1		53.7657
		P04636	Mdh2	36.5819	19.477
		Q6P6R2	Dld		45.0516
		P08461	Dlat		53.9932
		P13221	Got1		51.4736
		P00507	Got2		33.179
	Lipid metabolism	P15650	Acadl		218.605
		P17764	Acat1		47.5973	-28.476
		Q63704	Cpt1b		270.824	88.3827
		Q64428	Hadha	35.6322	144.913	57.2362
		P07483	Fabp3		-46.9607	254.893
		Q5XFV4	Fabp4
		P14604	Echs1	47.1768		125.212
	Complex I	B2RZD6	Ndufa4	48.3255	36.4873
		Q5BK63	Ndufa9	66.4974	25.6055	113.979
		Q561S0	Ndufa10	67.7873	45.7201	73.7203
		D4A0T0	Ndufb10
		Q66HF1	Ndufs1	38.367	36.2667
		D3ZG43	Ndufs3	48.3529
		P19234	Ndufv2	109.536	53.124	47.744
		P13803	Etfa
		Q68FU3	Etfb		47.2159
	Complex II	Q920L2	Sdha			111.775
		P21913	Sdhb	33.609	68.3581
	Complex III	D3ZFQ8	Cyc1		39.1879
		D4A5L9	Cycs	68.0938	74.2953	44.5765
		Q68FY0	Uqcrc1		61.5148
		P32551	Uqcrc2	46.2632	59.8775	-25.7429
		Q5M9I5	Uqcrh		94.7829
	Complex IV	P10888	Cox4i1	23.4905	36.2447	-32.151
		P11240	Cox5a		41.5423	-26.5348
		D3ZD09	Cox6b1	43.0315	82.4962	79.3569
	Complex V	P15999	Atp5a1		41.3201
		G3V6D3	Atp5b	12.5578	66.686	13.04
		Q6PCU0	Atp5c1		39.2072	-18.9491
		G3V7Y3	Atp5d			125.756
		P19511	Atp5f1	33.1206	31.3971	39.3713
		P31399	Atp5h		54.6653
		P29419	Atp5i	57.1091	45.6427
		Q6PDU7	Atp5l
		Q06647	Atp5o	56.1032	55.0643	23.422
	Transporters/shuttles	O35077	Gpd1		-52.1619
		Q9Z2L0	Vdac1		30.9001
		P81155	Vdac2
	High energy phosphate conversion	M0R629	Adssl1	34.0651	-26.9208
		P10759	Ampd1		-56.2436
		P00564	Ckm		-49.8635
		P25809	Ckmt1		118.975
		P09605	Ckmt2	27.8779	102.525	44.6701
	Stress response	P0DMW1	Hspa1a			-60.4034
		P63018	Hspa8		5.72867	-22.0169
		G3V913	Hspb1		25.5968	-28.9618
		P97541	Hspb6	-37.0941	166.106	-30.5891
		P34058	Hsp90ab1		29.0413	-23.8737
		G3V7I0	Prdx3		68.1521
		Q9R063	Prdx5	28.9847	61.7352
		O35244	Prdx6
		P14141	Ca3	-58.6689	432.851	-9.01924
		P23928	Cryab	-60.0657	446	-21.3474
		P26772	Hspe1		40.4802
		Q6AXX6	Fam213a		28.0671
		A0JPQ4	Trim72		42.6784
		Q66HH8	Anxa5
		Q6IMZ3	Anxa6	12.7661	30.3388	14.5227
		P07632	Sod1
		P07895	Sod2		127.342	85.7291
		O88767	Park7		-20.5272
		Q6P7Q4	Glo1		-35.8998	-36.8582
		P80254	Ddt
		M0RAM5	Gpx1
		P97532	Mpst
		A0A0G2JY31	Serpina1		-31.0049
		Q5BJZ3	Nnt		577.482
		D3ZVQ0	Usp5
		D4AAI5	Cand2
		D4ADS4	Mgst3
	Thin filaments	P68136	Acta1	-17.4561	-18.1285	-34.3182
		Q4PP99	Tnnc1		889.5
		F1LMC6	Tnni1	-68.8119	420.874	-31.961
		Q7TNB2	Tnnt1	-52.7506	828.349
		Q304F3	Tnnc2	38.463	-51.6351
		F8WG17	Tnni2		-40.3484	17.6825
		P04692	Tpm1		-56.1231
		A0A140TAF0	Tpm3	-67.0001		-17.4084
	Thick filaments slow isoforms	G3V8B0	Myh7	-69.4516	601.69	-18.2362
		P16409	Myl3	-58.962	390.675	14.0553
		P08733	Myl2	-76.1102	576.567	29.7559
		D3ZHA7	Myl6b	-77.4557	484.35	23.0149
		A0A0G2K7Q0	Mybpc1		31.9508	-12.3577
	Thick filaments fast isoforms	A0A0G2K1V4	Myh1		14.5756
		G3V6E1	Myh2	157.202	24.784	17.4951
		D3ZA38	Mybpc2	-33.5135	-64.832	-17.2384
		P04466	Mylpf	35.1536	-51.6987
		P02600	Myl1		-55.9453	34.6238
	Thick filament embrionic/fetal isoforms	G3V6D8	Myh3		-49.4354	-43.0382
		F1LMU0	Myh4	-35.5985	-76.4723	-32.4248
	M-band	A0A0G2K5P5	Myom1			-15.6496
		G3V7K1	Myom2		-46.1345	-24.431
		D4A228	Myom3	-44.3045		-28.0217
	Z-band	D3ZCV0	Actn2		123.225
		Q8R4I6	Actn3	-9.83121	-61.9843	-22.3639
		Q6P792	Fhl1	-12.6367	130.825	-23.4133
		D3ZHA0	Flnc	6.88801	43.8501
		Q62920	Pdlim5		33.9629
		Q9Z1Z9	Pdlim7		-48.3383	-47.0733
		D3ZTC5	Myot	-23.4557	279.351	-29.7956
		A0A096MK15	Neb	-0.850692	-7.42037	-21.8383
		D4A7U8	Myoz1	56.8516	-18.9959	51.8837
		D3ZX18	Myoz2	-51.257	559.833	-28.284
		A0A096MKD4	Ldb3	-11.7419	20.7788	-20.5657
		D3ZZ68	Synpo2l
		D3ZM27	Ankrd2	-77.3801
	Extracellular matrix	P02454	Col1a1	-59.5606	-89.4034
		F1LS40	Col1a2	-75.7969	-90.0427	78.2333
		D3ZUL3	Col6a1	-28.3354	-36.68
		F1LNH3	Col6a2		-40.4104	69.2317
		D3ZZT9	Col14a1
		Q9EQP5	Prelp		-48.605	65.4314
		G3V6E7	Fmod		-52.1475	241.788
		P51886	Lum	37.129	-45.0446	117.593
		P11762	Lgals1		-23.0194	-28.6995
		D3ZVB7	Ogn	-8.90637		-45.98
		Q5XIH1	Aspn		-21.0433
		Q01129	Dcn		-70.3843
		G3V9M6	Fbn1		-20.2476
	Cytoskeletal	P60711	Actb			-17.7417
		G3V8C3	Vim	35.06
		F7F9U6	Plec		151.083
		Q6P725	Des	-21.6159	61.597	-30.0482
		Q6P9V9	Tuba1b
		Q5XIF6	Tuba4a
		G3V7C6	Tubb4b		11.8579	99.2298
		A0A0G2JSM3	Pdlim3		-35.6639	-34.8283
		G3V6P7	Myh9
		G3V9G5	Synm
		P11530	Dmd	212.416
	Calcium-binding	P02625	Pvalb	24.0281	-79.7864	-70.5977
		F1LWG8	Srl	49.2813
		P19633	Casq1		-28.6559
		F1M944	Casq2			117.528
		F1LMY4	Ryr1	54.9963	-25.5316
		Q6P9Y4	Slc25a4		32.9853	11.6565
		G3V6H5	Slc25a11	23.3508	30.4051
		F1LX07	Slc25a12		15.3219	45.7302
		Q64578	Atp2a1		-62.4644	-21.2255
		P11507	Atp2a2		-62.4644	-21.2255
		A0A0G2K9N9	Atp2a3		-34.3121
	Transport	P01946	Hba1		77.9329	111.687
		P02091	Hbb	-22.8503	60.7925	35.626
		P12346	Tf		-18.6959
		P02770	Alb	-11.1547	-33.4182
		P02767	Ttr
		Q9QZ76	Mb	121.167	47.9764	279.149
	Chromatin organization	D4ACV3	Hist2h2ac	52.3089	113.036	39.2586
		P62804	Hist1h4b		28.3633
		M0R4L7	Hist1h2bl	46.4864	41.4148	28.4761
		D4A3D2	SMYD1
	Protein biosynthesis and degradation	P62632	Eef1a2			-21.2601
		Q68FR9	Eef1d
		Q68FR6	Eef1g
		P05197	Eef2		26.719	120.743
		A0A0G2K8B7	Eif4a2
		Q3T1J1	Eif5a	34.0496	53.5207	49.9311
		P85834	Tufm
		P62083	Rps7
		P62260	Ywhae			32.2468
		P61983	Ywhag
		P31044	Pebp1		29.7379
		P46462	Vcp
		F1LU69	Ubiquitin-60S ribosomal protein L40		-10.6772
	membrane curvature and remodeling	Q6WN19	Rtn2
		Q5HZA7	Bin1		44.2995
		Q4V8H8	Ehd2		39.2522	53.2762
	nad signaling pathway	P42123	Ldhb		544.285
		P56574	Idh2		121.325
		P13803	Etfa
		Q5BJZ3	Nnt		577.482
		P15650	Acadl		218.605
		G3V796	Acadm
		P07895	Sod2		127.342	85.7291
		P63039	Hspd1
		F1LMY4	Ryr1	54.9963	-25.5316
